# Supplementary material for: Self-Reported Levels of Personality Functioning from the Operationalized Psychodynamic Diagnosis (OPD) System and Emotional Intelligence Likely Assess the Same Latent Construct
Source: J Pers Assess. Author manuscript; Available in PMC 2021 Jul 17. (PMC7611281; doi:10.1080/00223891.2020.1775089)
Supplement: Supplemental material [file EMS130371-supplement-Supplemental_material.zip]

Archive with 5 entries (5 files):
- FigureS1.eps
- FigureS2.eps
- TableS1.docx
- TableS2.docx
- TableS3.docx
